# Supplementary material for: Multilayer Bixin Microcapsules: The Impact of Native Carbohydrates on the Microencapsulation Efficiency and Dispersion Stability
Source: Foods. 2019 Mar 22;8(3):108. doi: 10.3390/foods8030108 (PMC6463031; doi:10.3390/foods8030108)
Supplement: Supplementary file 1 [file foods-08-00108-s001.zip]

Archive with 1 entries (1 files):
- foods-437128-supplementary.xlsx
