# Supplementary material for: Multilayer Bixin Microcapsules: The Impact of Native Carbohydrates on the Microencapsulation Efficiency and Dispersion Stability
Source: Foods. 2019 Mar 22;8(3):108. doi: 10.3390/foods8030108 (PMC6463031; doi:10.3390/foods8030108)
Supplement: Supplementary file 1 [file foods-08-00108-s001.zip › foods-437128-supplementary.xlsx]

## Sheet: System compositions
	Microencapsulated systems
	System (A)		System (B)		System Average
	CRB-encap		CRB-encap		CRB-encap average
	Composition	(g)	Composition	(g)	Composition	(g)
	CRB	3	Bixin	3	Bixin	3
	Na2CO3	0.5003	Na2CO3	0.5013	Na2CO3	0.5008			Microencapsulated systems
	Total	3.5003	Total	3.5013	Total	3.5008			System (A)		System (B)		System Average
	CRB-Sucrose		CRB-Sucrose		CRB-Sucrose average				PB-Sucrose		PB-Sucrose		PB-Sucrose Average
	Composition	(g)	Composition	(g)	Composition	(g)			Composition	(g)	Composition	(g)	Composition	(g)
	CRB	1.5	Bixin	1.5	Bixin	1.5			Bixin	0.3592	Bixin	0.6	Bixin	0.4796
	Sucrose	4.5005	Sucrose	4.5007	Sucrose	4.5006			Sucrose	3.64	Sucrose	5.4	Sucrose	4.52
	Na2CO3	0.3118	Na2CO3	0.3118	Na2CO3	0.3118			Na2CO3	0.0484	Na2CO3	0.1612	Na2CO3	0.1048
	Total	6.3123	Total	6.3125	Total	6.3124			Total	4.0476	Total	6.1612	Total	5.1044
	CRB-MD		CRB-MD		CRB-MD average				PB-MD		PB-MD		PB-MD Average
	Composition	(g)	Composition	(g)	Composition	(g)			Composition	(g)	Composition	(g)	Composition	(g)
	CRB	1.5	Bixin	1.5	Bixin	1.5			Bixin	0.6	Bixin	0.6	Bixin	0.6
	MD	4.5	MD	4.5	MD	4.5			MD	5.4	MD	5.4	MD	5.4
	Na2CO3	0.3128	Na2CO3	0.3118	Na2CO3	0.3123			Na2CO3	0.1612	Na2CO3	0.1612	Na2CO3	0.1612
	Total	6.3128	Total	6.3118	Total	6.3123			Total	6.1612	Total	6.1612	Total	6.1612
	CRB-MD-GA		CRB-MD-GA		CRB-MD-GA average				PB-MD-GA		PB-MD-GA		PB-MD-GA Average
	Composition	(g)	Composition	(g)	Composition	(g)			Composition	(g)	Composition	(g)	Composition	(g)
	CRB	1.5	Bixin	1.5	Bixin	1.5			Bixin	0.6	Bixin	0.6001	Bixin	0.60005
	MD	3.6	MD	3.6	MD	3.6			MD	4.5	MD	4.5001	MD	4.50005
	GA	0.9	GA	0.9	GA	0.9			GA	0.9001	GA	0.9002	GA	0.90015
	Na2CO3	0.3128	Na2CO3	0.3119	Na2CO3	0.3119			Na2CO3	0.1616	Na2CO3	0.1613	Na2CO3	0.16145
	Total	6.3128	Total	6.3119	Total	6.3119			Total	6.1617	Total	6.1617	Total	6.1617
	CRB-MD-CMC		CRB-MD-CMC		CRB-MD-GA average				PB-MD-CMC		PB-MD-CMC		PB-MD-CMC Average
	Composition	(g)	Composition	(g)	Composition	(g)			Composition	(g)	Composition	(g)	Composition	(g)
	CRB	1.5	Bixin	1	Bixin				Bixin	0.6	Bixin	0.6	Bixin	0.6
	MD	4.4405	MD	0.0403	MD				MD	5.34	MD	5.34	MD	5.34
	CMC	0.0615	CMC	2.9603	CMC				CMC	0.06	CMC	0.06	CMC	0.06
	Na2CO3	0.3118	Na2CO3	0.2084	Na2CO3				Na2CO3	0.1612	Na2CO3	0.1612	Na2CO3	0.1612
	Total	6.3138	Total	4.209	Total				Total	6.1612	Total	6.1612	Total	6.1612
	CRB-MD-Pectin		CRB-MD-Pectin		CRB-MD-Pectin average				PB-MD-Pectin		PB-MD-Pectin		PB-MD-Pectin Average
	Composition	(g)	Composition	(g)	Composition	(g)			Composition	(g)	Composition	(g)	Composition	(g)
	CRB	1.5	Bixin	1.5	Bixin	1.5			Bixin	0.6	Bixin	0.6	Bixin	0.6
	Pectin	0.3006	Pectin	0.3003	Pectin	0.30045			MD	5.1	MD	5.1	MD	5.1
	MD	4.2005	MD	4.2006	MD	4.20055			Pectin	0.3	Pectin	0.3009	Pectin	0.30045
	Na2CO3	0.3118	Na2CO3	0.3118	Na2CO3	0.3118			Na2CO3	0.1613	Na2CO3	0.1623	Na2CO3	0.1618
	Total	6.3129	Total	6.3127	Total	6.3128			Total	6.1613	Total	6.1632	Total	6.16225
	CRB-Whey		CRB-Whey		CRB-Whey				PB-Whey		PB-Whey		PB-Whey
	Composition	(g)	Composition	(g)	Composition	(g)			Composition	(g)	Composition	(g)	Composition	(g)
	CRB	1.5	Bixin	1.5	Bixin	1.5			Bixin	0.6	Bixin	0.6	Bixin	0.6
	Whey	4.5005	Whey	4.5008	Whey	4.50065			Whey	5.4	Whey	5.4	Whey	5.4
	Na2CO3	0.312	Na2CO3	0.3306	Na2CO3	0.3213			Na2CO3	0.1611	Na2CO3	0.1622	Na2CO3	0.16165
	Total	6.3125	Total	6.3314	Total	6.32195			Total	6.1611	Total	6.1622	Total	6.16165

## Sheet: CRB nm=468
			Surface Bixin		Symbol		Total Bixin		Symbol
			Sample: Microencapsulated powder		A		Sample: Microencapsulated powder		A
			Dilution: 0,02 g of A in 10 ml of water		B		Dilution: 0,1 or 0,05g of A in 20 ml of CH2Cl2		B
			Dilution Volumen		C		Dilution Volumen		C
			Dilution: C ml of B in 10 ml		D		Dilution: C ml of B in 10 ml		D
			Absorbance in D		E		Absorbance in D		E
			Concentration in D (ppm)		E conc		Concentration in D (ppm)		E conc
			Weight of Bixin in D		F		Weight of Bixin in D		F
			Weight of Bixin in A		G		Weight of Bixin in A		G
			Encapsulation Efficiency		H		Total weight of A		H
			Bixin Concentration in A (% w/w)		I		Surface Bixin		I
			Water Activity		Wa		Total Bixin		J
			SURFACE BIXIN
ABSORTIVITY			SAMPLE	C: Dilution Volume (ml)	A: Sample	D: Absorbance	D: Average Absorbance	E conc (ppm)	C: Dilution Volume (ml)	F: Weight in D (g)	G: Weight in A (g)	Total Weight of A (g)	I: Surface bixin (g)	J: Total Bixin (g)	Ee (%)	Average Ee (%)	I: Bixin (% w/w)	Wa of A	T (°C)	Average Wa	Average T (°C)		Resume				CRB
0.281			MD	1	MDa1	0.4284	0.4284	1.52456	1	0.0152456	0.000152456	6.3128	0.0481211	0.604613	92.041	92.3388	9.57758	0.258	19.01	0.257667	19.0067		System	Encapsulation Efficiency	Average		Resume		Wa	Bixin content
				0.7	MDa2	0.3081	0.3081	1.09644	0.7	0.0109644	0.000156634	6.3128	0.0494401	0.604613	91.8229			0.257	19				MD a	92.3388	93.5637		MD	93.5637	0.268667	9.61677
				0.7	MDa3	0.258	0.258	0.918149	0.7	0.00918149	0.000131164	6.3128	0.0414007	0.604613	93.1525			0.258	19.01				MD b	94.7885			MD - GA 15%	95.6882	0.2905	9.63221
				0.7	MDb1	0.1984	0.1984	0.70605	0.7	0.0070605	0.000100864	6.3118	0.0318318	0.609465	94.7771	94.7885	9.65596	0.279	19.06	0.279667	19.0567		MD - GA 15% a	95.8968	95.6882		Whey	85.8346	0.303	6.62036
				0.7	MDb2	0.2039	0.2039	0.725623	0.7	0.00725623	0.00010366	6.3118	0.0327142	0.609465	94.6323			0.28	19.07				MD - GA 15% b	95.4796			Sucrose	92.5365	0.297833	8.46078
				0.7	MDb3	0.1916	0.1916	0.681851	0.7	0.00681851	9.74072e-05	6.3118	0.0307407	0.609465	94.9561			0.28	19.04				Whey a	85.6579	85.8346		MD - Pectin 5%	92.861	0.325	7.78865
			MD - GA 15%	0.7	MDGAa1	0.1696	0.1696	0.603559	0.7	0.00603559	8.62227e-05	6.3128	0.0272153	0.618682	95.6011	95.8968	9.80044	0.284	19.01	0.284333	19.01		Whey b	86.0113			MD - CMC 1%	91.0325	0.279667	7.341
				0.7	MDGAa2	0.1464	0.1464	0.520996	0.7	0.00520996	7.44281e-05	6.3128	0.0234925	0.618682	96.2028			0.285	19.02				Sucrose a	91.5672	92.5365
				0.7	MDGAa3	0.1586	0.1586	0.564413	0.7	0.00564413	8.06304e-05	6.3128	0.0254502	0.618682	95.8864			0.284	19				Sucrose b	93.5058
				0.7	MDGAb1	0.1769	0.1769	0.629537	0.7	0.00629537	8.99339e-05	6.3119	0.0283827	0.597356	95.2486	95.4796	9.46397	0.297	19	0.296667	18.9967		MD - Pectin 5% a	90.9983	92.861
				0.7	MDGAb2	0.1684	0.1684	0.599288	0.7	0.00599288	8.56126e-05	6.3119	0.0270189	0.597356	95.4769			0.297	19				MD - Pectin 5% b	94.7237
				0.7	MDGAb3	0.1596	0.1596	0.567972	0.7	0.00567972	8.11388e-05	6.3119	0.025607	0.597356	95.7133			0.296	18.99				MD - CMC 1% a	90.7153	91.0325
			whey	2	SLA1	1.1308	1.1308	4.0242	2	0.040242	0.00020121	6.3125	0.0635069	0.410874	84.5435	85.6579	6.5089	0.302	20.41	0.301667	20.41		MD - CMC 1% b	91.3498
				2	SLA2	1.0715	1.0715	3.81317	2	0.0381317	0.000190658	6.3125	0.0601765	0.410874	85.354			0.301	20.42
				2	SLA3	0.9455	0.9455	3.36477	2	0.0336477	0.000168238	6.3125	0.0531003	0.410874	87.0763			0.302	20.4
				2	SLB1	1.081	1.081	3.84698	2	0.0384698	0.000192349	6.3314	0.0608918	0.426218	85.7135	86.0113	6.73181	0.304	20.36	0.304333	20.3633
				2	SLB2	0.9327	0.9327	3.31922	2	0.0331922	0.000165961	6.3314	0.0525382	0.426218	87.6734			0.305	20.37
				2	SLB3	1.1617	1.1617	4.13416	2	0.0413416	0.000206708	6.3314	0.0654376	0.426218	84.6469			0.304	20.36
			Sucrose	4	S4MLA1	1.9117	1.9117	6.8032	4	0.068032	0.00017008	6.3123	0.0536798	0.533624	89.9405	91.5672	8.45371	0.305	18.11	0.304	18.0933
				3	S3MLA2	1.0856	1.0856	3.86335	3	0.0386335	0.000128778	6.3123	0.0406443	0.533624	92.3833			0.304	18.11
				3	S3MLA3	1.0864	1.0864	3.86619	3	0.0386619	0.000128873	6.3123	0.0406743	0.533624	92.3777			0.303	18.06
				3	S3MLB1	0.9342	0.9342	3.32456	3	0.0332456	0.000110819	6.3125	0.0349771	0.534533	93.4565	93.5058	8.46785	0.292	18.08	0.291667	18.0167
				3	S3MLB2	0.9258	0.9258	3.29466	3	0.0329466	0.000109822	6.3125	0.0346626	0.534533	93.5154			0.291	18.01
				3	S3MLB3	0.9215	0.9215	3.27936	3	0.0327936	0.000109312	6.3125	0.0345016	0.534533	93.5455			0.292	17.96
			MD - Pectine 5%	1	PECTA1	0.5052	0.5052	1.79786	1	0.0179786	0.000179786	6.3129	0.0567487	0.494572	88.5257	90.9983	7.83431	0.312	18.21	0.312333	18.1967
				0.5	PECTA2	0.1604	0.1604	0.570819	0.5	0.00570819	0.000114164	6.3129	0.0360352	0.494572	92.7139			0.312	18.21
				0.5	PECTA3	0.1815	0.1815	0.645907	0.5	0.00645907	0.000129181	6.3129	0.0407755	0.494572	91.7554			0.313	18.17
				0.5	PECTB1	0.1206	0.1206	0.429181	0.5	0.00429181	8.58363e-05	6.3127	0.0270929	0.488792	94.4572	94.7237	7.74299	0.337	18.22	0.337667	18.13
				0.5	PECTB2	0.1134	0.1134	0.403559	0.5	0.00403559	8.07117e-05	6.3127	0.0254755	0.488792	94.7881			0.338	18.14
				0.5	PECTB3	0.1104	0.1104	0.392883	0.5	0.00392883	7.85765e-05	6.3127	0.0248015	0.488792	94.926			0.338	18.03
			MD - CMC 1%	0.5	CMCA1	0.1849	0.1849	0.658007	0.5	0.00658007	0.000131601	6.3138	0.0415453	0.458831	90.9454	90.7153	7.26712	0.275	19.68	0.275333	19.52
				0.5	CMCA2	0.1757	0.1757	0.625267	0.5	0.00625267	0.000125053	6.3138	0.0394781	0.458831	91.3959			0.275	19.53
				0.5	CMCA3	0.2082	0.2082	0.740925	0.5	0.00740925	0.000148185	6.3138	0.0467805	0.458831	89.8044			0.276	19.35
				0.5	CMCB1	0.1708	0.1708	0.607829	0.5	0.00607829	0.000121566	4.209	0.0255835	0.312092	91.8026	91.3498	7.41488	0.284	18.49	0.284	18.47
				0.5	CMCB2	0.1641	0.1641	0.583986	0.5	0.00583986	0.000116797	4.209	0.02458	0.312092	92.1241			0.284	18.49
				0.5	CMCB3	0.2058	0.2058	0.732384	0.5	0.00732384	0.000146477	4.209	0.0308261	0.312092	90.1228			0.284	18.43
			Bixina Total
			FIRST EXTRACTION
			SAMPLE	C: Dilution volume (ml)	A: Sample	D: Absorption	E conc (ppm)	F: Weight of Bixin in D (g)	G: Weight of Bixin in A (g)	Total Weight of A (g)	1st Bixin Extracted Weight (g)	H: Total Weight Bixin (g)	Average Total weight Bixin (g)	I: Bixin (% w/w)	I: Bixin average (% w/w)	Stdev
			MD	0.1	MDa1	0.4636	1.64982	0.0164982	0.00329964	6.3128	0.4166	0.578688	0.604613	9.1669	9.61677	0.575294
				0.1	MDa2	0.5629	2.0032	0.020032	0.00400641	6.3128	0.505833	0.630539		9.98826
				0.1	MDb1	0.5044	1.79502	0.0179502	0.00359004	6.3118	0.453192	0.573498	0.609465	9.08612
				0.1	MDb2	0.5581	1.98612	0.0198612	0.00397224	6.3118	0.50144	0.645432		10.2258
			MD GA 15%	0.1	MDGAa1	0.5314	1.8911	0.018911	0.00378221	6.3128	0.477526	0.621676	0.618682	9.84786	9.63255	0.234788
				0.1	MDGAa2	0.5235	1.86299	0.0186299	0.00372598	6.3128	0.470427	0.615689		9.75442
				0.1	MDGAb1	0.5079	1.80747	0.0180747	0.00361495	6.3119	0.456344	0.587647	0.597356	9.31014
				0.1	MDGAb2	0.529	1.88256	0.0188256	0.00376512	6.3119	0.475302	0.607066		9.61779
			Whey	0.1	SL100A1	0.7085	2.52135	0.0252135	0.0050427	6.3125	0.318321	0.417506	0.410874	6.61395	6.62036	0.162938
				0.1	SL100A2	0.7161	2.5484	0.025484	0.0050968	6.3125	0.321735	0.404243		6.40384
				0.1	SL100B1	0.738	2.62633	0.0262633	0.00525267	6.3314	0.332567	0.422244	0.426218	6.66904
				0.1	SL100B2	0.7669	2.72918	0.0272918	0.00545836	6.3314	0.345591	0.430193		6.79459
			Sucrose	0.1	SA1	0.8457	3.00961	0.0300961	0.00601922	6.3123	0.379951	0.535292	0.533624	8.48014	8.46078	0.113749
				0.1	SA2	0.8552	3.04342	0.0304342	0.00608683	6.3123	0.384219	0.531955		8.42728
				0.1	SB1	0.8896	3.16584	0.0316584	0.00633167	6.3125	0.399687	0.543145	0.534533	8.60427
				0.1	SB2	0.8554	3.04413	0.0304413	0.00608826	6.3125	0.384321	0.525922		8.33144
			MD - PECTINE	0.1	PECTA1	0.508	1.80783	0.0180783	0.00361566	6.3129	0.456506	0.509444	0.494572	8.06989	7.78865	0.254745
				0.1	PECTA2	0.4803	1.70925	0.0170925	0.00341851	6.3129	0.431614	0.4797		7.59872
				0.1	PECTB1	0.5244	1.86619	0.0186619	0.00373238	6.3127	0.471228	0.501044	0.488792	7.93708
				0.1	PECTB2	0.4651	1.65516	0.0165516	0.00331032	6.3127	0.417941	0.476539		7.5489
			MD - CMC	0.1	CMCA1	0.4612	1.64128	0.0164128	0.00328256	6.3138	0.414509	0.461703	0.458831	7.3126	7.341	0.118506
				0.1	CMCA2	0.4484	1.59573	0.0159573	0.00319146	6.3138	0.403005	0.45596		7.22164
				0.1	CMCB1	0.49	1.74377	0.0174377	0.00348754	4.209	0.293581	0.315876	0.312092	7.50477
				0.1	CMCB2	0.4518	1.60783	0.0160783	0.00321566	4.209	0.270694	0.308309		7.32498
			Bixina Total
			SECOND EXTRACTION
				C: Dilution volume (ml)	A: Sample	D: Absorption	E conc (ppm)	F: Weight of Bixin in D (g)	G: Weight of Bixin in A (g)	Total Weight of A (g)	2nd Bixin Extracted Weight (g)
			MD	0.4	MDa1	0.4532	1.61281	0.0161281	0.000806406	6.3128	0.101814
				0.4	MDa2	0.2919	1.03879	0.0103879	0.000519395	6.3128	0.0655767
				0.4	MDb1	0.3249	1.15623	0.0115623	0.000578114	6.3118	0.0729788
				0.4	MDb2	0.3265	1.16192	0.0116192	0.000580961	6.3118	0.0733382
			MD GA 15%	0.4	MDGAa1	0.3104	1.10463	0.0110463	0.000552313	6.3128	0.0697329
				0.4	MDGAa2	0.3597	1.28007	0.0128007	0.000640036	6.3128	0.0808083
				0.4	MDGAb1	0.346	1.23132	0.0123132	0.000615658	6.3119	0.0777195
				0.4	MDGAb2	0.3464	1.23274	0.0123274	0.00061637	6.3119	0.0778093
			Suero,, whey	0.5	SL100A1	1.1038	3.92811	0.0392811	0.00157125	6.3125	0.0991849
				0.5	SL100A2	0.9182	3.26762	0.0326762	0.00130705	6.3125	0.0825073
				0.5	SL100B1	0.995	3.54093	0.0354093	0.00141637	6.3314	0.0896761
				0.5	SL100B2	0.9387	3.34057	0.0334057	0.00133623	6.3314	0.0846019
			Sucrose	0.5	SA1	1.7288	6.15231	0.0615231	0.00246093	6.3123	0.155341
				0.3	SA2	0.9865	3.51068	0.0351068	0.00234045	6.3123	0.147736
				0.3	SB1	0.9579	3.4089	0.034089	0.0022726	6.3125	0.143458
				0.3	SB2	0.9455	3.36477	0.0336477	0.00224318	6.3125	0.141601
			MD - PECTINE	1	PECTA1	0.5891	2.09644	0.0209644	0.000419288	6.3129	0.0529385
				1	PECTA2	0.5351	1.90427	0.0190427	0.000380854	6.3129	0.0480859
				1	PECTB1	0.3318	1.18078	0.0118078	0.000236157	6.3127	0.0298157
				1	PECTB2	0.6521	2.32064	0.0232064	0.000464128	6.3127	0.058598
			MD - CMC	1	CMCA1	0.5251	1.86868	0.0186868	0.000373737	6.3138	0.047194
				1	CMCA2	0.5892	2.0968	0.020968	0.000419359	6.3138	0.052955
				1	CMCB1	0.3721	1.3242	0.013242	0.00026484	4.209	0.0222942
				1	CMCB2	0.6278	2.23416	0.0223416	0.000446833	4.209	0.0376144
			Bixina Total
			THIRD EXTRACTION
				C: Dilution volume (ml)	A: Sample	D: Absorption	E conc (ppm)	F: Weight of Bixin in D (g)	G: Weight of Bixin in A (g)	Total Weight of A (g)	3rd Bixin Extracted Weight (g)
			MD	0.4	MDa1	0.2683	0.954804	0.00954804	0.000477402	6.3128	0.0602749
				0.4	MDa2	0.5264	1.87331	0.0187331	0.000468327	6.3128	0.0591291
				0.4	MDb1	0.4214	1.49964	0.0149964	0.000374911	6.3118	0.0473273
				0.4	MDb2	0.6291	2.23879	0.0223879	0.000559698	6.3118	0.070654
			MD GA 15%	0.4	MDGAa1	0.6625	2.35765	0.0235765	0.000589413	6.3128	0.0744169
				0.4	MDGAa2	0.5738	2.04199	0.0204199	0.000510498	6.3128	0.0644535
				0.4	MDGAb1	0.4771	1.69786	0.0169786	0.000424466	6.3119	0.0535838
				0.4	MDGAb2	0.4804	1.70961	0.0170961	0.000427402	6.3119	0.0539544

## Sheet:  Pure Bixin nm=468
			Surface Bixin		Symbol		Total Bixin		Symbol
			Sample: Microencapsulated powder		A		Sample: Microencapsulated powder		A
			Dilution: 0,02 g of A in 10 ml of water		B		Dilution: 0,1 or 0,05g of A in 20 ml of CH2Cl2		B
			Dilution Volumen		C		Dilution Volumen		C
			Dilution: C ml of B in 10 ml		D		Dilution: C ml of B in 10 ml		D
			Absorbance in D		E		Absorbance in D		E
			Concentration in D (ppm)		E conc		Concentration in D (ppm)		E conc
			Weight of Bixin in D		F		Weight of Bixin in D		F
			Weight of Bixin in A		G		Weight of Bixin in A		G
			Encapsulation Efficiency		H		Total weight of A		H
			Bixin Concentration in A (% w/w)		I		Surface Bixin		I
			Water Activity		Wa		Total Bixin		J
ABSORTIVITY			SURFACE BIXIN
0.281			SAMPLE	C: Dilution Volume (ml)	A: Sample	D: Absorbance	D: Average Absorbance	E conc (ppm)	C: Dilution Volume (ml)	F: Weight in D (g)	G: Weight in A	Total Weight of A (g)	I: Surface bixin (g)	J: Total Bixin (g)	Ee (%)	Average Ee (%)	I: Bixin (% w/w)	Wa of A	T (°C)	Average Wa	Average T (°C)				Efficiency				Sample	Pure Bixin			CRB
			MD	0.5	MDa1	0.5962	0.5962	2.12171	0.5	0.0212171	0.000424342	6.1612	0.130723	0.478774	72.6964	73.5818	7.77079	0.372	22.25	0.372	22.2367			Sample	Pure Bixin	CRB				Efficiency	Water Activity	Bixin content	Efficiency	Water Activity			Sample	Efficiency	Stddev
				0.5	MDa2	0.6109	0.6109	2.17402	0.5	0.0217402	0.000434804	6.1612	0.133946	0.478774	72.0232			0.372	22.23					MD a	73.5818	92.3388			MD	77.4704	0.385833	8.75329	93.5637	0.268667		blank in the chart
				0.5	MDa3	0.5235	0.5235	1.86299	0.5	0.0186299	0.000372598	6.1612	0.114782	0.478774	76.0258			0.372	22.23					MD b	81.359	94.7885			MD - GA	70.2282	0.377667	8.42581	95.6882	0.2905			PB-Sucrose	54.7496	11.8013
				0.5	MDa4	0.53	0.53	1.88612	0.5	0.0188612	0.000377224	6.1612	0.116208	0.478774	75.7281									MD - GA 15% a	76.7272	95.8968			Whey	62.4689	0.338667	7.52876	85.8346	0.303			CRB-Sucrose	92.5365	1.38639
				0.5	MDa5	0.3857	0.3857	1.3726	0.5	0.013726	0.00027452	6.1612	0.0845685	0.478774	82.3365									MD - GA 15% b	63.7292	95.4796			Sucrose	54.7496	0.367	6.19939	92.5365	0.297833			PB-MD	77.4704	4.05601
				0.5	MDa6	0.4562	0.4562	1.62349	0.5	0.0162349	0.000324698	6.1612	0.100026	0.478774	79.1078									Whey a	62.4241	85.6579			MD - Pectin	58.0699	0.384667	7.35847	92.861	0.325			CRB-MD	93.5637	1.41924
				0.5	MDb1	0.4546	0.4546	1.61779	0.5	0.0161779	0.000323559	6.1612	0.0996755	0.599841	83.383	81.359	9.73578	0.4	21.74	0.399667	21.7267			Whey b	62.5138	86.0113			MD - CMC	75.2175	0.4145	6.50649	92.7195	0.279667			PB-MD-GA	70.2282	5.21708
				0.5	MDb2	0.5955	0.5955	2.11922	0.5	0.0211922	0.000423843	6.1612	0.130569	0.599841	78.2327			0.4	21.72					Sucrose a	53.5171	91.5672			CRB-encap	60.3722	0.4065	49.3433					CRB-MD-GA	95.6882	0.331725
				0.5	MDb3	0.6139	0.6139	2.1847	0.5	0.021847	0.00043694	6.1612	0.134604	0.599841	77.5601			0.399	21.72					Sucrose b	55.9821	93.5058											PB-MD-CMC	75.2175	2.95391
				0.5	MDb4	0.4247	0.4247	1.51139	0.5	0.0151139	0.000302278	6.1612	0.0931196	0.599841	84.4759									MD - Pectin 5% a	56.7906	90.9983											CRB-MD-CMC	92.7195	0.923055
				0.5	MDb5	0.4817	0.4817	1.71423	0.5	0.0171423	0.000342847	6.1612	0.105617	0.599841	82.3924									MD - Pectin 5% b	59.3492	94.7237											PB-MD-Pectin	58.0699	3.03722
				0.5	MDb6	0.4997	0.4997	1.77829	0.5	0.0177829	0.000355658	6.1612	0.109564	0.599841	81.7345									MD - CMC 1% a	74.5492	90.7153											CRB-MD-Pectin	92.861	2.47242
				0.5	MDb7	0.4992	0.4997	1.77829	0.5	0.0177829	0.000355658	6.1612	0.109564	0.599841	81.7345									MD - CMC 1% b	75.8859	94.7237											PB-Whey	62.4689	1.93486
			MD - GA 15%	0.5	MDGAa1	0.6112	0.6112	2.17509	0.5	0.0217509	0.000435018	6.1617	0.134022	0.544941	75.406	76.7272	8.844	0.36	22.32	0.361333	22.3133			Bixin Carbs a	62.535												CRB-Whey	85.8346	1.28422
				0.5	MDGAa2	0.5907	0.5907	2.10214	0.5	0.0210214	0.000420427	6.1617	0.129527	0.544941	76.2309			0.362	22.34					Bixin Carbs b	58.2094												CRB-encap	60.3722	3.71542
				0.5	MDGAa3	0.5332	0.5332	1.89751	0.5	0.0189751	0.000379502	6.1617	0.116919	0.544941	78.5447			0.362	22.28
				0.5	MDGAa4	0.6514	0.6514	2.31815	0.5	0.0231815	0.00046363	6.1617	0.142837	0.544941	73.7884
				0.5	MDGAa5	0.6303	0.6303	2.24306	0.5	0.0224306	0.000448612	6.1617	0.138211	0.544941	74.6375
				0.5	MDGAa6	0.653	0.653	2.32384	0.5	0.0232384	0.000464769	6.1617	0.143188	0.544941	73.7241
				0.5	MDGAa7	0.5455	0.5455	1.94128	0.5	0.0194128	0.000388256	6.1617	0.119616	0.544941	78.0497
				0.5	MDGAa8	0.5729	0.5729	2.03879	0.5	0.0203879	0.000407758	6.1617	0.125624	0.544941	76.9472
				0.5	MDGAa9	0.5586	0.5586	1.9879	0.5	0.019879	0.00039758	6.1617	0.122488	0.544941	77.5226
				0.5	MDGAb1	0.9133	0.9133	3.25018	0.5	0.0325018	0.000650036	6.1617	0.200266	0.493405	59.4114	63.7292	8.00762	0.395	21.42	0.394	21.43
				0.5	MDGAb2	0.8748	0.8748	3.11317	0.5	0.0311317	0.000622633	6.1617	0.191824	0.493405	61.1224			0.394	21.42
				0.5	MDGAb3	0.937	0.937	3.33452	0.5	0.0333452	0.000666904	6.1617	0.205463	0.493405	58.3581			0.393	21.45
				0.5	MDGAb4	0.6501	0.6501	2.31352	0.5	0.0231352	0.000462705	6.1617	0.142552	0.493405	71.1085
				0.5	MDGAb5	0.6808	0.6808	2.42278	0.5	0.0242278	0.000484555	6.1617	0.149284	0.493405	69.7441
				0.5	MDGAb6	0.7836	0.7836	2.78861	0.5	0.0278861	0.000557722	6.1617	0.171826	0.493405	65.1755
				0.5	MDGAb7	0.8734	0.8734	3.10819	0.5	0.0310819	0.000621637	6.1617	0.191517	0.493405	61.1846
			whey	0.5	WA1	0.6815	0.6815	2.42527	0.5	0.0242527	0.000485053	6.1611	0.149423	0.422825	64.6607	62.4241	6.86281	0.342	21.18	0.341333	21.1933
				0.5	WA2	0.7884	0.7884	2.80569	0.5	0.0280569	0.000561139	6.1611	0.172862	0.422825	59.1174			0.341	21.2
				0.5	WA3	0.704	0.704	2.50534	0.5	0.0250534	0.000501068	6.1611	0.154356	0.422825	63.494			0.341	21.2
				0.5	WA4	0.422	0.422	1.50178	0.5	0.0150178	0.000300356	6.1611	0.0925261	0.422825	78.1171
				0.5	WA5	0.6961	0.6961	2.47722	0.5	0.0247722	0.000495445	6.1611	0.152624	0.422825	63.9037
				0.5	WB1	0.8427	0.8427	2.99893	0.5	0.0299893	0.000599786	6.1622	0.1848	0.504974	63.404	62.5138	8.19471	0.335	21.54	0.336	21.52
				0.5	WB2	0.9085	0.9085	3.2331	0.5	0.032331	0.000646619	6.1622	0.19923	0.504974	60.5465			0.337	21.52
				0.5	WB3	0.8743	0.8743	3.11139	0.5	0.0311139	0.000622278	6.1622	0.19173	0.504974	62.0317			0.336	21.5
				0.5	WB4	0.8273	0.8273	2.94413	0.5	0.0294413	0.000588826	6.1622	0.181423	0.504974	64.0728
			Sucrose	0.15	Sa1	0.2577	0.2577	0.917082	0.15	0.00917082	0.000611388	4.0476	0.123733	0.237228	47.8422	53.5171	5.86094	0.366	21.51	0.367	21.49
				0.3	Sa2	0.5972	0.5972	2.12527	0.3	0.0212527	0.000708422	4.0476	0.143371	0.237228	39.5641			0.367	21.49
				0.3	Sa3	0.645	0.645	2.29537	0.3	0.0229537	0.000765125	4.0476	0.154846	0.237228	34.7268			0.368	21.47
				0.5	Sa4	0.5752	0.5752	2.04698	0.5	0.0204698	0.000409395	4.0476	0.0828534	0.237228	65.0743
				0.5	Sa5	0.5863	0.5863	2.08648	0.5	0.0208648	0.000417295	4.0476	0.0844522	0.237228	64.4003
				0.5	Sa6	0.5024	0.5024	1.7879	0.5	0.017879	0.00035758	4.0476	0.0723671	0.237228	69.4947
				0.5	Sb1	0.8644	0.8644	3.07616	0.5	0.0307616	0.000615231	6.1612	0.189528	0.402809	52.9484	55.9821	6.53784			#DIV/0!	#DIV/0!
				0.5	Sb2	0.7935	0.7935	2.82384	0.5	0.0282384	0.000564769	6.1612	0.173983	0.402809	56.8077
				0.5	Sb3	0.7681	0.7681	2.73345	0.5	0.0273345	0.00054669	6.1612	0.168413	0.402809	58.1903
			MD - Pectine 5%	0.5	PECTA1	0.8475	0.8475	3.01601	0.5	0.0301601	0.000603203	6.1613	0.185826	0.44765	58.4886	56.7906	7.26552	0.375	21.38	0.375333	21.3633
				0.5	PECTA2	0.8957	0.8957	3.18754	0.5	0.0318754	0.000637509	6.1613	0.196394	0.44765	56.1278			0.375	21.38
				0.5	PECTA3	0.9033	0.9033	3.21459	0.5	0.0321459	0.000642918	6.1613	0.198061	0.44765	55.7555			0.376	21.33
				0.5	PECTA4	0.715	0.715	2.54448	0.5	0.0254448	0.000508897	6.1613	0.156773	0.44765	64.9786
				0.5	PECTB1	0.8435	0.8435	3.00178	0.5	0.0300178	0.000600356	6.1632	0.185006	0.459246	59.7154	59.3492	7.45142	0.394	22.04	0.394	22.0533
				0.5	PECTB2	0.8528	0.8528	3.03488	0.5	0.0303488	0.000606975	6.1632	0.187045	0.459246	59.2712			0.394	22.05
				0.5	PECTB3	0.8572	0.8572	3.05053	0.5	0.0305053	0.000610107	6.1632	0.18801	0.459246	59.0611			0.394	22.07
			MD - CMC 1%	0.5	CMCA1	0.4764	0.4764	1.69537	0.5	0.0169537	0.000339075	6.1612	0.104455	0.370676	71.8203	74.5492	6.0163	0.442	21.56	0.442	21.4933
				0.5	CMCA2	0.4244	0.4244	1.51032	0.5	0.0151032	0.000302064	6.1612	0.0930539	0.370676	74.8962			0.442	21.51
				0.5	CMCA3	0.39	0.39	1.3879	0.5	0.013879	0.00027758	6.1612	0.0855113	0.370676	76.931			0.442	21.41
				0.5	CMCA4	0.4173	0.4173	1.48505	0.5	0.0148505	0.000297011	6.1612	0.0914971	0.370676	75.3162
				0.5	CMCA6	0.3631	0.3631	1.29217	0.5	0.0129217	0.000258434	6.1612	0.0796132	0.370676	78.5222
				0.5	CMCB1	0.5285	0.5285	1.88078	0.5	0.0188078	0.000376157	6.1612	0.115879	0.43108	73.119	75.8859	6.99669	0.385	21.63	0.387	21.6133
				0.5	CMCB2	0.4153	0.4153	1.47794	0.5	0.0147794	0.000295587	6.1612	0.0910586	0.43108	78.8766			0.388	21.61
				0.5	CMCB3	0.5495	0.5495	1.95552	0.5	0.0195552	0.000391103	6.1612	0.120483	0.43108	72.0508			0.388	21.6
				0.5	CMCB4	0.4031	0.4031	1.43452	0.5	0.0143452	0.000286904	6.1612	0.0883836	0.43108	79.4972
			CRB-encap	0.1	CARBa1	1.0107	1.0107	3.5968	0.1	0.035968	0.0035968	3.5003	0.629493	1.77093	64.4541	62.535	50.5937	0.418	21.49	0.418667	21.4667
				0.1	CARBa2	1.1516	1.1516	4.09822	0.1	0.0409822	0.00409822	3.5003	0.71725	1.77093	59.4987			0.42	21.47
				0.1	CARBa3	1.0335	1.0335	3.67794	0.1	0.0367794	0.00367794	3.5003	0.643694	1.77093	63.6523			0.418	21.44
				0.1	CARBa4	0.901	0.901	3.20641	0.1	0.0320641	0.00320641	3.5003	0.561169	1.77093	68.3122
				0.1	CARBa5	1.1504	1.1504	4.09395	0.1	0.0409395	0.00409395	3.5003	0.716503	1.77093	59.5409
				0.1	CARBb1	1.0937	1.0937	3.89217	0.1	0.0389217	0.00389217	3.5013	0.681383	1.68388	59.5349	58.2094	48.0929	0.395	21.47	0.394333	21.4433
				0.1	CARBb2	1.1492	1.1492	4.08968	0.1	0.0408968	0.00408968	3.5013	0.71596	1.68388	57.4815			0.394	21.42
				0.1	CARBb3	1.133	1.133	4.03203	0.1	0.0403203	0.00403203	3.5013	0.705867	1.68388	58.0808			0.394	21.44
				0.1	CARBb4	1.1422	1.1422	4.06477	0.1	0.0406477	0.00406477	3.5013	0.711599	1.68388	57.7405
			Total Bixin
			FIRST EXTRACTION
			SAMPLE	C: Dilution volume (ml)	A: Sample	D: Absorption	E conc (ppm)	F: Weight of Bixin in D (g)	G: Weight of Bixin in A (g)	Total Weight of A (g)	1st Bixin Extracted Weight (g)	H: Total Weight Bixin (g)	Average Total weight Bixin (g)	I: Bixin (% w/w)	I: Bixin average (% w/w)	Stdev
			MD	0.15	MDa1	0.8554	3.04413	0.0304413	0.00405884	6.1612	0.500146	0.520108	0.478774	8.44166	8.75329	1.30792
				0.15	MDa2	0.6918	2.46192	0.0246192	0.00328256	6.1612	0.40449	0.437441		7.09993
				0.15	MDb1	1.0282	3.65907	0.0365907	0.00487877	6.1612	0.601181	0.626365	0.599841	10.1663
				0.07	MDb2	0.8068	2.87117	0.0287117	0.00410168	6.1612	0.505425	0.573317		9.30528
			MD GA 15%	0.15	MDGAa1	0.7872	2.80142	0.0280142	0.00373523	6.1617	0.460307	0.53734	0.544941	8.72064	8.42581	0.623458
				0.15	MDGAa2	0.832	2.96085	0.0296085	0.00394781	6.1617	0.486504	0.552541		8.96735
				0.15	MDGAb1	0.6852	2.43843	0.0243843	0.00325125	6.1617	0.400664	0.464632	0.493405	7.54064
				0.15	MDGAb2	0.8337	2.9669	0.029669	0.00395587	6.1617	0.487498	0.522179		8.47459
			Whey	0.1	WA1	0.4293	1.52776	0.0152776	0.00305552	6.1611	0.376507	0.40886	0.422825	6.63616	7.52876	0.791732
				0.1	WA2	0.4574	1.62776	0.0162776	0.00325552	6.1611	0.401151	0.436789		7.08947
				0.15	WB1	0.7674	2.73096	0.0273096	0.00364128	6.1622	0.448766	0.507669	0.504974	8.23843
				0.15	WB2	0.7519	2.6758	0.026758	0.00356773	6.1622	0.439702	0.50228		8.15098
			Sucrose	0.15	WA1	0.5477	1.94911	0.0194911	0.00259881	4.0476	0.210379	0.243086	0.237228	6.00569	6.19939	0.40878
				0.15	WA2	0.5508	1.96014	0.0196014	0.00261352	4.0476	0.21157	0.231369		5.71619
				0.15	WB1	0.6404	2.279	0.02279	0.00303867	6.1612	0.374437	0.401297	0.402809	6.51329
				0.15	WB2	0.6452	2.29609	0.0229609	0.00306145	6.1612	0.377244	0.404322		6.5624
			MD - PECTIN	0.15	PECTA1	0.7397	2.63238	0.0263238	0.00350985	6.1613	0.432504	0.459316	0.44765	7.45485	7.35847	0.290657
				0.15	PECTA2	0.6976	2.48256	0.0248256	0.00331008	6.1613	0.407888	0.435985		7.07618
				0.15	PECTB1	0.6681	2.37758	0.0237758	0.00317011	6.1632	0.39076	0.475966	0.459246	7.7227
				0.15	PECTB2	0.5798	2.06335	0.0206335	0.00275113	6.1632	0.339115	0.442527		7.18014
			MD - CMC	0.1	CMCA1	0.5065	1.80249	0.0180249	0.00360498	6.1612	0.44422	0.46783	0.370676	7.59317	6.50649	1.55866
				0.1	CMCA2	0.2753	0.979715	0.00979715	0.00195943	6.1612	0.241449	0.273522		4.43943
				0.1	CMCB1	0.5276	1.87758	0.0187758	0.00375516	6.1612	0.462726	0.481775	0.43108	7.8195
				0.1	CMCB2	0.4085	1.45374	0.0145374	0.00290747	6.1612	0.35827	0.380385		6.17388
			CRB-encap	0.1	CARBa1	2.1876	7.78505	0.0778505	0.0155701	3.5003	1.09	1.82814	1.77093	52.228	49.3433	2.13528
				0.08	CARBa2	1.4804	5.26833	0.0526833	0.0131708	3.5003	0.922036	1.71373		48.9594
				0.06	CARBb1	1.2739	4.53345	0.0453345	0.0151115	3.5013	1.0582	1.7196	1.68388	49.1133
				0.06	CARBb2	1.1845	4.2153	0.042153	0.014051	3.5013	0.983936	1.64815		47.0726
			Total bixin
			SECOND EXTRACTION
			SAMPLE	C: Dilution volume (ml)	A: Sample	D: Absorption	E conc (ppm)	F: Weight of Bixin in D (g)	G: Weight of Bixin in A (g)	Total Weight of A (g)	2nd Bixin Extracted Weight (g)
			MD	2	MDa1	0.4552	1.61993	0.0161993	0.000161993	6.1612	0.0199614
				2	MDa2	0.7514	2.67402	0.0267402	0.000267402	6.1612	0.0329504
				2	MDb1	0.5743	2.04377	0.0204377	0.000204377	6.1612	0.0251842
				2	MDb2	1.5482	5.50961	0.0550961	0.000550961	6.1612	0.0678916
			MD GA 15%	2	MDGAa1	1.7565	6.25089	0.0625089	0.000625089	6.1617	0.0770322
				2	MDGAa2	1.5058	5.35872	0.0535872	0.000535872	6.1617	0.0660376
				1	MDGAb1	0.7293	2.59537	0.0259537	0.000519075	6.1617	0.0639677
				1	MDGAb2	0.3954	1.40712	0.0140712	0.000281423	6.1617	0.0346809
			Suero,, whey	2	WA1	0.7378	2.62562	0.0262562	0.000262562	6.1611	0.0323534
				2	WA2	0.8127	2.89217	0.0289217	0.000289217	6.1611	0.0356379
				1	WB1	0.6715	2.38968	0.0238968	0.000477936	6.1622	0.0589027
				0.5	WB2	0.3567	1.2694	0.012694	0.000507758	6.1622	0.0625781
			Sucrose	0.6	SA1	0.3406	1.2121	0.012121	0.000404033	4.0476	0.0327073
				0.8	SA2	0.2749	0.978292	0.00978292	0.000244573	4.0476	0.0197987
				2	SB1	0.6125	2.17972	0.0217972	0.000217972	6.1612	0.0268593
				2	SB2	0.6175	2.19751	0.0219751	0.000219751	6.1612	0.0270786
			MD - PECTINE	2	PECTA1	0.6114	2.1758	0.021758	0.00021758	6.1613	0.0268115
				2	PECTA2	0.6407	2.28007	0.0228007	0.000228007	6.1613	0.0280964
				1	PECTB1	0.9712	3.45623	0.0345623	0.000691246	6.1632	0.0852057
				2	PECTB2	2.1495	7.64947	0.0764947	0.000764947	6.1632	0.0942904
				1	PECTB2	1.3172	4.68754	0.0468754	0.000937509	6.1632	0.115561
				0.5	PECTB2	0.5721	2.03594	0.0203594	0.000814377	6.1632	0.100383
			MD - CMC	1	CMCA1	0.2692	0.958007	0.00958007	0.000191601	6.1612	0.0236099
				1	CMCA2	0.3657	1.30142	0.0130142	0.000260285	6.1612	0.0320733
				1	CMCB1	0.2172	0.772954	0.00772954	0.000154591	6.1612	0.0190493
				2	CMCB2	0.5043	1.79466	0.0179466	0.000179466	6.1612	0.0221145
			CRB-encap	0.1	CARBa1	1.3667	4.8637	0.048637	0.0097274	3.5003	0.680977
				0.1	CARBa2	1.4706	5.23345	0.0523345	0.0104669	3.5003	0.732746
				0.1	CARBb1	1.1672	4.15374	0.0415374	0.00830747	3.5013	0.581739
				0.1	CARBb2	1.2333	4.38897	0.0438897	0.00877794	3.5013	0.614684
			Total bixin
			THIRD EXTRACTION
			SAMPLE	C: Dilution volume (ml)	A: Sample	D: Absorption	E conc (ppm)	F: Weight of Bixin in D (g)	G: Weight of Bixin in A (g)	Total Weight of A (g)	2nd Bixin Extracted Weight (g)
			CRB-encap	0.5	CARBa1	1.1472	4.08256	0.0408256	0.000816512	3.5003	0.0571608
				0.5	CARBa2	1.183	4.20996	0.0420996	0.000841993	3.5003	0.0589446
				0.5	CARBb1	1.5984	5.68826	0.0568826	0.00113765	3.5013	0.0796652
				0.5	CARBb2	0.9938	3.53665	0.0353665	0.000707331	3.5013	0.0495316

## Sheet: Statistics CRB 468 nm
SAMPLE	Encapsulation Efficiency %	Standard deviation
CRB-MD	92.041	1.41924
CRB-MD	91.8229
CRB-MD	93.1525
CRB-MD	94.7771
CRB-MD	94.6323
CRB-MD	94.9561
CRB-MD-GA	95.6011	0.331725
CRB-MD-GA	96.2028
CRB-MD-GA	95.8864
CRB-MD-GA	95.2486
CRB-MD-GA	95.4769
CRB-MD-GA	95.7133
CRB-Whey	84.5435	1.28422
CRB-Whey	85.354
CRB-Whey	87.0763
CRB-Whey	85.7135
CRB-Whey	87.6734
CRB-Whey	84.6469
CRB-Sucrose	89.9405	1.38639
CRB-Sucrose	92.3833
CRB-Sucrose	92.3777
CRB-Sucrose	93.4565
CRB-Sucrose	93.5154
CRB-Sucrose	93.5455
CRB-MD-Pectine	88.5257	2.47242
CRB-MD-Pectine	92.7139
CRB-MD-Pectine	91.7554
CRB-MD-Pectine	94.4572
CRB-MD-Pectine	94.7881
CRB-MD-Pectine	94.926
CRB-MD-CMC	90.9454	0.923055
CRB-MD-CMC	91.3959
CRB-MD-CMC	89.8044
CRB-MD-CMC	91.8026
CRB-MD-CMC	92.1241
CRB-MD-CMC	90.1228

## Sheet: Statistics PB 468 nm
SAMPLE	Encapsulation Eficiency (%)	Standard Deviation	Average
PB-MD	72.6964	4.05601
PB-MD	72.0232
PB-MD	76.0258
PB-MD	75.7281
PB-MD	82.3365
PB-MD	79.1078
PB-MD	83.383
PB-MD	78.2327
PB-MD	77.5601
PB-MD	84.4759
PB-MD	82.3924
PB-MD	81.7345
PB-MD	81.7345
PB-MD-GA	75.406	5.21708
PB-MD-GA	76.2309
PB-MD-GA	78.5447
PB-MD-GA	73.7884
PB-MD-GA	74.6375
PB-MD-GA	73.7241
PB-MD-GA	78.0497
PB-MD-GA	76.9472
PB-MD-GA	77.5226
PB-MD-GA	71.1085
PB-MD-GA	69.7441
PB-MD-GA	65.1755
PB-MD-GA	61.1846
PB-Whey	64.6607	1.93486
PB-Whey	59.1174
PB-Whey	63.494
PB-Whey	63.9037
PB-Whey	63.404
PB-Whey	60.5465
PB-Whey	62.0317
PB-Whey	64.0728
PB-Sucrose	47.8422	11.8013
PB-Sucrose	39.5641
PB-Sucrose	34.7268
PB-Sucrose	65.0743
PB-Sucrose	64.4003
PB-Sucrose	69.4947
PB-Sucrose	52.9484
PB-Sucrose	56.8077
PB-Sucrose	58.1903
PB-MD-Pectin	58.4886	3.03722
PB-MD-Pectin	56.1278
PB-MD-Pectin	55.7555
PB-MD-Pectin	64.9786
PB-MD-Pectin	59.7154
PB-MD-Pectin	59.2712
PB-MD-Pectin	59.0611
PB-MD-CMC	71.8203	2.95391
PB-MD-CMC	74.8962
PB-MD-CMC	76.931
PB-MD-CMC	75.3162
PB-MD-CMC	78.5222
PB-MD-CMC	73.119
PB-MD-CMC	78.8766
PB-MD-CMC	72.0508
PB-MD-CMC	79.4972
CRB-encap	64.4541	3.71542
CRB-encap	59.4987
CRB-encap	63.6523
CRB-encap	68.3122
CRB-encap	59.5409
CRB-encap	59.5349
CRB-encap	57.4815
CRB-encap	58.0808
CRB-encap	57.7405
